# Supplementary material for: Development and application of KASP assays to differentiate between Sorghum bicolor , halepense , and their hybrids
Source: Pest Manag Sci. 2026 Feb 6;82(5):5063–72. doi: 10.1002/ps.70618 (PMC13071191; doi:10.1002/ps.70618)
Supplement: Supplementary file 1 — Data S1. Supporting Information. [file PS-82-5063-s001.xlsx]

## Sheet: Table S1
Table S1 Locations of S. halepense biotypes in MSU collection.
Population	Latitude	Longitude	Habitat †
Alabama-A	34.2778	-86.8898	disturbed
Arizona-A	33.1033	-111.974	disturbed
Arizona-B	32.2511	-111.006	agricultural
California-A	36.199	-119.252	agricultural
Florida-A	30.8367	-83.9443	roadside
Georgia-A	32.205	-82.3635	roadside
Georgia-B	33.2685	-84.3082	disturbed
Georgia-C	33.8829	-83.1546	undisturbed
Idaho-A	N/A	N/A	N/A
Illinois-A	37.7062	-89.2394	undisturbed
Illinois-B	37.7061	-89.2523	agricultural
Illinois-C	37.71	-89.2731	agricultural
Illinois-D	N/A	N/A	N/A
Indiana-A	N/A	N/A	N/A
Kansas-A	38.0211	-100.82	agricultural
Kansas-B	37.902	-100.662	agricultural
Kansas-C	37.9918	-100.82	agricultural
Kansas-D	39.2169	-96.2314	agricultural
Kansas-E	37.7719	-99.4142	agricultural
Kansas-F	38.856	-98.8765	agricultural
Kansas-G	38.5658	-97.4664	undisturbed
Kansas-H	38.8833	-97.7344	disturbed
Kentucky-A	N/A	N/A	N/A
Kentucky-B	36.9112	-87.5514	agricultural
Maryland-A	39.7046	-76.338	agricultural
Maryland-C	39.7203	-76.3128	agricultural
Maryland-D	39.7127	-76.3118	agricultural
Maryland-E	39.6776	-76.3474	agricultural
Maryland-F	39.6753	-76.3647	agricultural
Maryland-G	39.7129	-76.3161	agricultural
Michigan-A	41.889	-85.0196	agricultural
Michigan-C	41.8311	-85.3114	agricultural
Michigan-D	41.9131	-85.0368	agricultural
Michigan-E	41.8694	-85.1289	agricultural
Michigan-F	41.88	-85.0476	agricultural
Michigan-G	41.8692	-85.0413	agricultural
Michigan-H	41.8266	-85.3102	agricultural
Michigan-I	41.8691	-85.134	agricultural
Michigan-J	41.829	-85.3185	agricultural
Nebraska-A	40.4942	-96.5573	agricultural
New York-A	42.4495	-76.4634	agricultural
New York-B	43.1922	-76.922	agricultural
New York-C	43.0036	-75.5907	agricultural
New York-D	43.0954	-76.3703	agricultural
North Carolina-A	35.0082	-80.5433	roadside
Ohio-A	39.8001	-82.9929	agricultural
Ohio-B	39.6599	-82.9602	agricultural
Ohio-C	39.8128	-82.9995	agricultural
Ohio-D	38.8827	-82.3355	agricultural
Ohio-E	39.443	-82.9756	agricultural
Ohio-F	39.7165	-82.6719	agricultural
Ohio-G	40.2008	-83.0553	roadside
Ohio-H	39.7709	-82.9397	agricultural
Ohio-I	39.5975	-82.5473	roadside
Ohio-J	38.9504	-81.8044	agricultural
Pennsylvania-B	39.7365	-76.3602	agricultural
South Carolina-B	33.6868	-79.7968	roadside
South Carolina-C	34.1853	-80.7018	agricultural
South Carolina-D	34.2038	-80.0304	agricultural
Tennessee-A	36.4073	-89.0845	agricultural
Tennessee-B	36.4378	-89.0699	agricultural
Texas-A	31.06	-97.3422	agricultural
Texas-B	30.0264	-94.3343	agricultural
Texas-C	34.3156	-102.774	roadside
Texas-D	27.9995	-97.5067	agricultural
Texas-E	29.2595	-96.3964	agricultural
Texas-F	31.0663	-97.5785	roadside
Texas-G	31.9819	-99.4144	roadside
Texas-H	32.8047	-99.9469	agricultural
Texas-I	32.1403	-99.4224	roadside
Texas-J	31.6075	-100.145	agricultural
Texas-K	31.5349	-100.512	roadside
Texas-L	36.0939	-101.163	agricultural
Texas-M	36.041	-102.145	agricultural
Virginia-A	37.194	-80.5739	roadside
Virginia-B	37.2114	-80.4877	agricultural
West Virginia-A	38.9379	-81.7525	roadside
West Virginia-B	38.2033	-81.5076	agricultural
† disturbed: altered by humans or environment, agricultural: in or at edge of managed crop field, roadside: adjacent to road, undisturbed: intact natural vegetation

## Sheet: Table S2
Table S2 NPGS Sorghum Collection Accessions
Accession	Taxonomy	Origin
PI 202410	Sorghum almum Parodi	Argentina
PI 207838	Sorghum almum Parodi	Argentina
PI 302107	Sorghum almum Parodi	Argentina
PI 576027	Sorghum almum Parodi	Morocco
PI 586438	Sorghum bicolor (L.) Moench subsp. bicolor	Hungary
PI 586482	Sorghum bicolor (L.) Moench subsp. bicolor	South Africa
PI 586532	Sorghum bicolor (L.) Moench subsp. bicolor	China
PI 19492	Sorghum bicolor (L.) Moench subsp. bicolor	Texas
PI 19749	Sorghum bicolor (L.) Moench subsp. bicolor	South Africa
PI 30204	Sorghum bicolor (L.) Moench subsp. bicolor	Kansas
PI 48770	Sorghum bicolor (L.) Moench subsp. bicolor	South Africa
PI 63715	Sorghum bicolor (L.) Moench subsp. bicolor	China
PI 82336	Sorghum bicolor (L.) Moench subsp. bicolor	Korea
PI 147919	Sorghum bicolor (L.) Moench subsp. bicolor	Ethiopia
PI 147935	Sorghum bicolor (L.) Moench subsp. bicolor	Ethiopia
PI 152709	Sorghum bicolor (L.) Moench subsp. bicolor	Sudan
PI 152736	Sorghum bicolor (L.) Moench subsp. bicolor	Kenya
PI 154901	Sorghum bicolor (L.) Moench subsp. bicolor	Uganda
PI 154966	Sorghum bicolor (L.) Moench subsp. bicolor	Uganda
PI 155539	Sorghum bicolor (L.) Moench subsp. bicolor	Zambia
PI 155889	Sorghum bicolor (L.) Moench subsp. bicolor	Tanzania
PI 156034	Sorghum bicolor (L.) Moench subsp. bicolor	Democratic Republic of the Congo
PI 156217	Sorghum bicolor (L.) Moench subsp. bicolor	Malawi
PI 156494	Sorghum bicolor (L.) Moench subsp. bicolor	Tanzania
PI 161586	Sorghum bicolor (L.) Moench subsp. bicolor	Liberia
PI 167122	Sorghum bicolor (L.) Moench subsp. bicolor	Turkey
PI 170782	Sorghum bicolor (L.) Moench subsp. bicolor	Turkey
PI 173112	Sorghum bicolor (L.) Moench subsp. bicolor	Turkey
PI 179053	Sorghum bicolor (L.) Moench subsp. bicolor	Turkey
PI 179749	Sorghum bicolor (L.) Moench subsp. bicolor	India
PI 181082	Sorghum bicolor (L.) Moench subsp. bicolor	India
PI 182303	Sorghum bicolor (L.) Moench subsp. bicolor	Turkey
PI 186388	Sorghum bicolor (L.) Moench subsp. bicolor	Nigeria
PI 195039	Sorghum bicolor (L.) Moench subsp. bicolor	Ethiopia
PI 197050	Sorghum bicolor (L.) Moench subsp. bicolor	Nicaragua
PI 197242	Sorghum bicolor (L.) Moench subsp. bicolor	Ethiopia
PI 197542	Sorghum bicolor (L.) Moench subsp. bicolor	Algeria
PI 221722	Sorghum bicolor (L.) Moench subsp. bicolor	French Equatorial Africa
PI 221728	Sorghum bicolor (L.) Moench subsp. bicolor	South Africa
PI 234456	Sorghum bicolor (L.) Moench subsp. bicolor	Japan
PI 236286	Sorghum bicolor (L.) Moench subsp. bicolor	Australia
PI 246694	Sorghum bicolor (L.) Moench subsp. bicolor	India
PI 246704	Sorghum bicolor (L.) Moench subsp. bicolor	India
PI 250583	Sorghum bicolor (L.) Moench subsp. bicolor	Egypt
PI 251637	Sorghum bicolor (L.) Moench subsp. bicolor	Ethiopia
PI 253986	Sorghum bicolor (L.) Moench subsp. bicolor	Syria
PI 255239	Sorghum bicolor (L.) Moench subsp. bicolor	Mexico
PI 257309	Sorghum bicolor (L.) Moench subsp. bicolor	Argentina
PI 262562	Sorghum bicolor (L.) Moench subsp. bicolor	Former Soviet Union
PI 266063	Sorghum bicolor (L.) Moench subsp. bicolor	Guatemala
PI 266952	Sorghum bicolor (L.) Moench subsp. bicolor	China
PI 266955	Sorghum bicolor (L.) Moench subsp. bicolor	South Korea
PI 266960	Sorghum bicolor (L.) Moench subsp. bicolor	China
PI 282843	Sorghum bicolor (L.) Moench subsp. bicolor	Chad
PI 287586	Sorghum bicolor (L.) Moench subsp. bicolor	Zimbabwe
PI 287595	Sorghum bicolor (L.) Moench subsp. bicolor	Zimbabwe
PI 291088	Sorghum bicolor (L.) Moench subsp. bicolor	Mexico
PI 291207	Sorghum bicolor (L.) Moench subsp. bicolor	Jamaica
PI 291231	Sorghum bicolor (L.) Moench subsp. bicolor	Jamaica
PI 297250	Sorghum bicolor (L.) Moench subsp. bicolor	Uganda
PI 300654	Sorghum bicolor (L.) Moench subsp. bicolor	Nigeria
PI 302105	Sorghum bicolor (L.) Moench subsp. bicolor	Ethiopia
PI 302139	Sorghum bicolor (L.) Moench subsp. bicolor	Myanmar
PI 302174	Sorghum bicolor (L.) Moench subsp. bicolor	Portugal
PI 302239	Sorghum bicolor (L.) Moench subsp. bicolor	Myanmar
PI 591036	Sorghum bicolor (L.) Moench subsp. bicolor	Nigeria
